# Supplementary material for: Novel Interactions of Myristic Acid and FADS3 Variants Predict Atopic Dermatitis among Indonesian Infants
Source: Nutrients. 2022 Nov 4;14(21):4676. doi: 10.3390/nu14214676 (PMC9653832; doi:10.3390/nu14214676)
Supplement: Supplementary file 1 [file nutrients-14-04676-s001.zip › TableS1_Supplement.xlsx]

## Sheet: Sheet1
Correlations between GPL-FA levels measured in umbilical plasma (P-0y) and buccal cells at birth (B-0y), tested by Spearman’s ρ.
	C14.0 (B-0y)	C16.0 (B-0y)	C17.0 (B-0y)	C18.0 (B-0y)	C14.1 (B-0y)	C15.1 (B-0y)	C16.1n.7 (B-0y)	C18.1n.7 (B-0y)	C18.1n.9 (B-0y)	C20.1n.9 (B-0y)	C16.1.t (B-0y)	C18.1.t (B-0y)	C18.2n.6 (B-0y)	C18.3n.6 (B-0y)	C20.3n.6 (B-0y)	C20.4n.6 (B-0y)	C22.4n.6 (B-0y)	C18.3n.3 (B-0y)	C20.5n.3 (B-0y)	C22.5n.3 (B-0y)	C22.6n.3 (B-0y)	GLA/LA (B-0y)	ARA/DGLA (B-0y)	ARA/LA (B-0y)	DHA/DPA (B-0y)	DHA/ARA (B-0y)
C14.0 (P-0y)	0.01	0.03	-0.05	-0.04	0.01	0.07	0.09	0.03	-0.07	0.01	0.07	0.04	-0.1	-0.05	0.02	-0.01	0.03	-0.03	0.02	0	0.03	-0.01	-0.05	0.03	-0.01	0.03
C16.0 (P-0y)	-0.02	0.01	0.08	-0.07	-0.11	-0.07	0.03	-0.05	0.07	0.01	-0.02	-0.12	0	0.07	0.12	-0.09	-0.04	0.07	0	0.04	-0.08	0.04	-0.21	-0.08	-0.06	-0.02
C17.0 (P-0y)	0.22	0.13	0.07	-0.1	0.13	0.18	-0.04	-0.11	-0.17	-0.02	0.1	0.11	0.1	0.01	-0.16	0	-0.04	0.02	-0.01	-0.01	0.03	-0.05	0.14	-0.07	0	0.03
C18.0 (P-0y)	0.02	0	-0.05	0.08	0.04	0.02	-0.07	-0.05	-0.03	-0.01	-0.08	0.05	-0.01	-0.01	-0.05	0.13	0.04	-0.05	-0.03	-0.01	0.15	0.01	0.19	0.12	0.07	0.07
C14.1 (P-0y)	0.04	0.08	-0.05	-0.13	0.06	0.11	0.12	0.15	0.05	0.04	0.02	0	-0.31	-0.07	-0.1	-0.1	0.01	0.01	-0.03	0.02	-0.13	0.07	-0.03	0.09	-0.1	-0.09
C15.1 (P-0y)	0.18	0.13	-0.01	-0.12	0.06	0.22	0.01	-0.05	-0.09	0.03	0.07	0.07	0.02	-0.01	-0.1	-0.08	0.03	-0.01	-0.01	0	-0.1	-0.03	-0.01	-0.09	-0.05	-0.06
C16.1n.7 (P-0y)	-0.02	0.03	-0.02	-0.07	-0.02	0.06	0.21	0.23	0.03	0.02	0.06	-0.04	-0.15	-0.04	0.03	-0.18	-0.06	0	0	0.03	-0.2	0.03	-0.22	-0.07	-0.12	-0.12
C18.1n.7 (P-0y)	-0.06	-0.09	-0.14	-0.05	-0.08	-0.05	0.13	0.26	0.16	0.07	0.01	-0.02	-0.1	-0.09	0.03	-0.16	0.01	0.03	-0.04	0.02	-0.29	-0.03	-0.2	-0.05	-0.14	-0.22
C18.1n.9 (P-0y)	-0.03	-0.04	0	-0.06	-0.04	0.03	0.16	0.24	0.15	0	0.05	-0.09	-0.23	-0.07	-0.07	-0.2	-0.01	-0.04	-0.02	-0.02	-0.28	0.04	-0.16	-0.02	-0.12	-0.19
C20.1n.9 (P-0y)	-0.03	-0.15	-0.14	0.07	-0.04	-0.09	-0.01	0.08	0.11	0.12	0.05	0.14	0.09	-0.11	-0.06	-0.15	0.04	0.04	-0.01	-0.03	-0.26	-0.14	-0.12	-0.17	-0.09	-0.19
C16.1.t (P-0y)	-0.05	-0.09	-0.02	-0.02	-0.06	0.01	0.14	0.08	0.03	-0.04	-0.06	-0.04	0.01	-0.04	-0.04	0.04	0.01	-0.06	-0.05	-0.13	0.02	-0.05	0.08	0.04	0.13	-0.01
C18.1.t (P-0y)	-0.07	-0.07	-0.02	-0.02	-0.1	0.05	0.05	0.09	0.05	-0.03	0	0.04	-0.07	-0.05	-0.03	0.03	0.05	-0.02	-0.01	0.05	0.02	-0.03	0.04	0.07	-0.03	0.02
C18.2n.6 (P-0y)	0.1	0.07	0.09	-0.12	0.08	-0.01	0.01	-0.02	-0.15	-0.02	0.02	0.05	0.5	0.03	0.01	-0.22	-0.19	0.02	0	-0.01	-0.13	-0.18	-0.27	-0.51	-0.05	0.05
C18.3n.6 (P-0y)	0.06	-0.05	0	-0.01	0.07	0.02	0.08	0.08	0	0.11	0.12	0.05	-0.13	0.12	0.07	-0.06	0.04	0.06	-0.01	-0.01	-0.14	0.16	-0.13	0.01	-0.06	-0.15
C20.3n.6 (P-0y)	-0.09	-0.13	-0.01	0.05	-0.04	-0.04	0.06	0.02	0.01	-0.04	-0.02	0.03	0.22	0.05	0.4	-0.17	-0.16	0.04	-0.03	-0.01	-0.12	-0.07	-0.58	-0.3	-0.03	0.01
C20.4n.6 (P-0y)	0.02	0.06	-0.02	0.06	0.04	-0.02	-0.12	-0.1	-0.05	-0.02	0.03	0.02	-0.17	0	-0.2	0.28	0.15	-0.01	-0.07	-0.02	0.12	0.09	0.55	0.37	0.05	-0.15
C22.4n.6 (P-0y)	0.15	0.12	0.07	-0.06	0.12	0.07	0.02	-0.05	-0.04	0.05	0.08	0.04	-0.18	0.04	-0.16	0.04	0.13	0.02	0	-0.02	-0.03	0.11	0.23	0.14	-0.04	-0.09
C18.3n.3 (P-0y)	-0.04	-0.04	0.02	-0.04	0.09	0.04	0.06	0.02	0	-0.11	-0.13	0.01	0.08	0.04	0.02	0.07	-0.16	0	0.04	0.03	0.16	-0.02	0.04	-0.01	0.04	0.14
C20.5n.3 (P-0y)	-0.06	-0.07	-0.09	0.09	-0.09	0.1	-0.08	-0.03	0.01	-0.05	-0.13	0.01	0.12	-0.01	0.05	0.06	-0.11	-0.03	0.08	0.04	0.35	-0.06	-0.03	-0.04	0.16	0.43
C22.5n.3 (P-0y)	0.08	0.13	0.02	-0.03	0.07	0.11	-0.12	-0.14	-0.09	-0.02	-0.07	0.02	0.12	0.04	-0.05	0.11	-0.03	0	0.12	0.07	0.4	-0.03	0.15	-0.01	0.12	0.45
C22.6n.3 (P-0y)	-0.01	0.08	-0.1	0.08	0.03	0.05	-0.18	-0.18	-0.07	-0.01	-0.1	0.06	0.02	-0.03	-0.07	0.2	0	-0.03	0.11	0.04	0.53	-0.04	0.27	0.14	0.22	0.54
GLA/LA (P-0y)	0	-0.07	-0.04	0.04	0.03	0.03	0.06	0.08	0.07	0.09	0.08	0.01	-0.34	0.06	0.04	0.06	0.11	0.04	-0.01	-0.01	-0.06	0.21	0.05	0.25	-0.03	-0.15
ARA/DGLA (P-0y)	0.08	0.11	-0.01	0	0.07	0.02	-0.11	-0.05	-0.04	0.02	0.03	0.01	-0.22	-0.03	-0.36	0.25	0.17	-0.03	-0.01	0.01	0.14	0.09	0.65	0.37	0.04	-0.07
ARA/LA (P-0y)	-0.07	-0.03	-0.05	0.12	-0.04	0	-0.08	-0.03	0.08	-0.01	0	-0.03	-0.44	-0.02	-0.1	0.33	0.21	-0.03	-0.04	0	0.17	0.18	0.49	0.58	0.07	-0.11
DHA/DPA (P-0y)	-0.14	-0.11	-0.1	0.12	-0.1	-0.12	0.02	0.05	0.06	0.02	0.02	0	-0.16	-0.09	0.02	0.03	0.05	-0.04	-0.07	-0.06	-0.12	0.01	0.01	0.15	0.01	-0.2
DHA/ARA (P-0y)	-0.05	0.05	-0.09	0.07	-0.02	0.05	-0.12	-0.14	-0.06	-0.02	-0.12	0.03	0.1	-0.05	0.02	0.08	-0.1	-0.04	0.15	0.04	0.49	-0.1	0.01	-0.03	0.21	0.63
Correlations between GPL-FA levels measured in umbilical plasma (P-0y) and buccal cells at AD onset or 1 year (B-1y), tested by Spearman’s ρ.
	C14.0 (B-1y)	C16.0 (B-1y)	C17.0 (B-1y)	C18.0 (B-1y)	C14.1 (B-1y)	C15.1 (B-1y)	C16.1n.7 (B-1y)	C18.1n.7 (B-1y)	C18.1n.9 (B-1y)	C20.1n.9 (B-1y)	C16.1.t (B-1y)	C18.1.t (B-1y)	C18.2n.6 (B-1y)	C18.3n.6 (B-1y)	C20.3n.6 (B-1y)	C20.4n.6 (B-1y)	C22.4n.6 (B-1y)	C18.3n.3 (B-1y)	C20.5n.3 (B-1y)	C22.5n.3 (B-1y)	C22.6n.3 (B-1y)	GLA/LA (B-1y)	ARA/DGLA (B-1y)	ARA/LA (B-1y)	DHA/DPA (B-1y)	DHA/ARA (B-1y)
C14.0 (P-0y)	0.15	-0.02	-0.05	0.05	0.14	0.08	0	-0.03	-0.02	0.08	0	0.13	-0.12	0.14	0	0.01	0.09	0.11	0.12	0.15	0.06	0.15	-0.03	0.06	-0.09	0.07
C16.0 (P-0y)	0.02	0.06	-0.05	-0.09	-0.1	-0.09	0.1	0.05	0	-0.01	-0.02	-0.09	0	-0.06	-0.05	-0.17	-0.11	-0.02	-0.12	-0.08	-0.11	-0.06	-0.15	-0.17	0	0.12
C17.0 (P-0y)	0.02	-0.05	0.08	0.08	0.01	0.12	0.01	0.04	-0.04	0.01	0.05	0.06	-0.04	0	0	0.12	0.07	-0.01	0.06	0.07	0.05	0	0.08	0.11	0	-0.05
C18.0 (P-0y)	-0.04	0.01	0.02	-0.02	0.07	0.05	-0.12	-0.08	0.04	-0.01	-0.02	0.04	-0.01	0.03	0.02	0.12	0.13	-0.02	0.09	0.04	0.06	0.03	0.14	0.11	0	-0.14
C14.1 (P-0y)	0.18	0.1	-0.06	0	0.05	-0.01	-0.15	-0.13	0.01	0.1	0.01	0.16	-0.16	0.04	0	-0.09	0.03	0.12	0.05	0.04	-0.09	0.07	-0.11	-0.04	-0.09	0.01
C15.1 (P-0y)	0.09	0.02	0.08	0.14	0.03	0.13	-0.04	-0.01	-0.16	0.07	0.11	0.07	-0.08	0.02	-0.02	0.06	0.12	0	0.04	0.07	0.1	0.02	0.03	0.09	0	0.07
C16.1n.7 (P-0y)	0.03	0.01	-0.06	0.03	0.01	-0.07	0.07	0	0.01	0.01	-0.02	0.02	-0.06	-0.01	0.02	-0.07	-0.03	0.03	-0.03	-0.02	-0.01	0.01	-0.1	-0.03	0	0.09
C18.1n.7 (P-0y)	-0.02	0	-0.06	0.05	-0.06	-0.08	0.09	0.06	-0.02	0.05	0.02	-0.01	-0.03	-0.04	-0.01	-0.1	-0.07	0.03	-0.09	-0.11	-0.04	-0.02	-0.11	-0.07	0.06	0.09
C18.1n.9 (P-0y)	0.05	0.06	-0.09	-0.03	-0.02	-0.12	-0.03	-0.04	0	0.01	-0.05	-0.05	-0.03	0	-0.07	-0.11	-0.06	0.11	-0.09	-0.05	-0.07	0.01	-0.06	-0.09	-0.02	0.08
C20.1n.9 (P-0y)	0	0.02	0	-0.03	0.02	0.05	-0.01	0	-0.02	0.03	0.02	-0.05	0.03	0.06	-0.04	-0.07	-0.01	0.04	-0.05	-0.03	-0.04	0.04	0.02	-0.07	-0.02	0.02
C16.1.t (P-0y)	0	-0.03	-0.02	0.04	0.06	0.03	-0.01	-0.04	0.04	0.05	0.03	0.08	-0.09	0.04	-0.02	0.02	0.02	0.02	0.07	0	0.03	0.05	0.02	0.07	0.02	0.01
C18.1.t (P-0y)	0	-0.04	0.08	0.02	0.05	0.05	-0.03	0.07	0.02	-0.04	0.06	-0.05	0	0.02	-0.02	0.02	-0.01	-0.05	-0.02	0	0.03	0.02	0.08	0.03	0.01	-0.05
C18.2n.6 (P-0y)	-0.12	-0.1	0.1	0.02	-0.08	-0.02	0.11	0.08	0.02	-0.09	0	-0.04	0.2	-0.11	-0.01	0	-0.09	-0.13	-0.14	-0.13	-0.04	-0.14	0.04	-0.07	0.11	-0.03
C18.3n.6 (P-0y)	-0.06	0.02	-0.02	-0.06	-0.06	-0.1	0.03	0.02	0.09	-0.07	-0.06	-0.07	-0.04	-0.03	0	0.08	-0.02	-0.04	-0.07	-0.03	0	-0.02	0.05	0.06	0.01	-0.12
C20.3n.6 (P-0y)	-0.1	0.01	0.04	-0.06	-0.04	-0.02	0.06	0.06	0.08	-0.04	0.03	-0.06	0.06	-0.07	-0.03	-0.1	-0.06	-0.11	-0.09	-0.12	-0.03	-0.08	-0.1	-0.13	0.09	0.11
C20.4n.6 (P-0y)	0.03	-0.05	0.01	0.05	0.02	0.11	-0.04	0.02	-0.06	0.06	0.02	0.04	-0.04	0.03	0.12	0.12	0.1	0	0.09	0.08	0.05	0.03	0.03	0.14	-0.05	-0.16
C22.4n.6 (P-0y)	0.06	0.06	-0.01	-0.07	0.09	0.07	-0.07	-0.1	0.04	0.02	0.03	0.03	-0.11	0.07	-0.04	0.02	0.08	0.12	0.07	0.11	-0.03	0.07	0.07	0.07	-0.12	-0.1
C18.3n.3 (P-0y)	0.13	0.02	0	-0.01	0.06	0.03	-0.09	-0.1	0	-0.02	-0.07	0.05	0.05	-0.02	-0.06	-0.02	-0.05	0.08	0.05	0.04	-0.07	-0.02	0.05	-0.05	-0.08	-0.05
C20.5n.3 (P-0y)	0.03	-0.11	0.03	0.06	0.14	0.04	0.01	0.03	0.06	0.01	-0.03	0.08	0.01	0.1	0.04	0.16	0.06	-0.04	0.14	0.12	0.18	0.1	0.12	0.12	0.02	0.08
C22.5n.3 (P-0y)	0.08	0	0.03	0.02	0.15	0.08	-0.05	-0.09	0.03	-0.02	0	0.1	-0.07	0.1	-0.01	0.11	0.06	0.03	0.19	0.17	0.11	0.1	0.11	0.13	-0.07	0.02
C22.6n.3 (P-0y)	0.06	-0.06	0.06	0.09	0.16	0.13	-0.04	-0.01	-0.05	0	0.06	0.16	-0.07	0.16	0.11	0.17	0.13	0.02	0.27	0.22	0.19	0.16	0.1	0.19	-0.05	0.06
GLA/LA (P-0y)	0.01	0.07	-0.09	-0.05	-0.03	-0.08	-0.03	-0.02	0.07	-0.01	-0.06	-0.04	-0.12	0.03	0	0.05	0.02	0.02	0.01	0.02	0	0.04	0.02	0.06	-0.03	-0.08
ARA/DGLA (P-0y)	0.06	-0.04	-0.01	0.06	0.04	0.08	-0.06	-0.01	-0.08	0.06	-0.01	0.07	-0.06	0.06	0.09	0.14	0.1	0.06	0.1	0.11	0.06	0.06	0.09	0.17	-0.06	-0.15
ARA/LA (P-0y)	0.1	0.04	-0.05	0.02	0.07	0.06	-0.11	-0.05	-0.06	0.07	0.01	0.05	-0.14	0.1	0.07	0.07	0.11	0.07	0.15	0.12	0.05	0.11	0	0.12	-0.09	-0.08
DHA/DPA (P-0y)	-0.07	-0.05	0	0.06	-0.08	-0.01	0.04	0.13	-0.06	0.04	0.02	-0.02	0.03	0.01	0.12	0	0.01	-0.02	-0.05	-0.07	0.02	0	-0.1	-0.02	0.07	0.02
DHA/ARA (P-0y)	0.05	-0.03	0.03	0.06	0.16	0.06	-0.02	-0.03	-0.01	-0.02	0.02	0.12	-0.06	0.16	0.04	0.11	0.08	0.04	0.22	0.18	0.18	0.16	0.09	0.13	-0.02	0.16
Correlations between GPL-FA levels measured in buccal cells at birth (B-0y) and buccal cells at AD onset or 1 year (B-1y), tested by Spearman’s ρ.
	C14.0 (B-1y)	C16.0 (B-1y)	C17.0 (B-1y)	C18.0 (B-1y)	C14.1 (B-1y)	C15.1 (B-1y)	C16.1n.7 (B-1y)	C18.1n.7 (B-1y)	C18.1n.9 (B-1y)	C20.1n.9 (B-1y)	C16.1.t (B-1y)	C18.1.t (B-1y)	C18.2n.6 (B-1y)	C18.3n.6 (B-1y)	C20.3n.6 (B-1y)	C20.4n.6 (B-1y)	C22.4n.6 (B-1y)	C18.3n.3 (B-1y)	C20.5n.3 (B-1y)	C22.5n.3 (B-1y)	C22.6n.3 (B-1y)	GLA/LA (B-1y)	ARA/DGLA (B-1y)	ARA/LA (B-1y)	DHA/DPA (B-1y)	DHA/ARA (B-1y)
C14.0 (B-0y)	0.08	0	0.02	0.06	0.03	0.06	0.04	0.05	-0.09	0.06	0.02	0.1	-0.03	0.04	0.03	0.07	0.06	-0.02	0.03	0.05	0.04	0.04	0.06	0.07	-0.01	-0.03
C16.0 (B-0y)	0.04	0.11	-0.06	-0.12	-0.07	-0.08	0	-0.05	0.02	-0.04	-0.05	0.01	0.06	-0.11	-0.11	-0.06	-0.09	0.02	-0.09	-0.09	-0.09	-0.11	0.06	-0.09	0.06	-0.03
C17.0 (B-0y)	-0.03	0	0.13	-0.04	-0.05	-0.06	0.03	0.01	0.01	-0.12	0.03	-0.09	0.02	-0.13	0.04	0	-0.07	-0.06	-0.11	-0.08	-0.03	-0.11	-0.09	0	0.03	-0.04
C18.0 (B-0y)	-0.12	0.02	-0.02	0	0.06	0	-0.08	-0.04	0.02	0.03	-0.03	-0.09	-0.02	0.06	-0.07	0.09	0.09	0.02	0.11	0.06	0.11	0.06	0.21	0.11	0	0
C14.1 (B-0y)	0.12	0.11	-0.05	-0.01	0.03	0.09	0	-0.02	-0.16	0.01	-0.1	0.09	-0.06	0.02	0	-0.05	0.02	0.04	0.06	0.06	-0.03	0.02	-0.05	-0.03	-0.11	0.01
C15.1 (B-0y)	0	-0.02	0.01	0.04	-0.01	-0.01	0.03	0.02	-0.02	0.08	0.04	0.01	0	-0.06	0	0.06	0.06	-0.01	0.04	0.02	0.1	-0.04	0.09	0.05	0.04	0.07
C16.1n.7 (B-0y)	-0.04	-0.03	-0.09	0	0.02	-0.03	0.12	0.01	0.08	0.06	0.02	0.01	-0.02	-0.02	-0.09	-0.11	0.02	0.05	-0.05	-0.07	-0.12	0	-0.03	-0.1	-0.04	-0.05
C18.1n.7 (B-0y)	-0.06	-0.05	-0.06	-0.05	-0.06	-0.02	0.01	0.06	0.18	0.08	0.03	0.03	-0.06	-0.09	-0.04	-0.05	-0.02	0	-0.08	-0.1	-0.05	-0.06	-0.03	-0.03	0.05	-0.03
C18.1n.9 (B-0y)	0.04	0.01	0.07	0	-0.04	0.04	-0.17	-0.09	0.03	0.02	0.12	0.03	-0.05	0	0.06	-0.03	-0.02	0.03	0.01	0.03	0.02	0	-0.08	-0.01	-0.01	0.06
C20.1n.9 (B-0y)	0.05	0.06	-0.06	-0.01	0.04	0.07	0.04	0.02	-0.07	0.08	0.02	0.05	-0.09	0.08	0.03	-0.09	0.02	0.12	0.03	0.05	-0.03	0.08	-0.13	-0.04	-0.09	0.09
C16.1.t (B-0y)	-0.06	-0.1	0.07	0.07	0.08	-0.01	0.14	0.12	-0.02	-0.06	0.03	0	-0.02	0.06	0.05	0.1	0.05	-0.08	-0.02	0.01	0.04	0.07	0.06	0.11	0.01	-0.1
C18.1.t (B-0y)	0.02	0.01	-0.07	0.04	0.08	0.09	0.08	0.08	-0.05	0.05	-0.09	0.06	-0.09	0.08	0	0.02	0.06	0.04	0.02	0.01	0.02	0.08	0	0.05	-0.02	0.02
C18.2n.6 (B-0y)	-0.08	-0.02	0.08	-0.02	-0.04	-0.04	0.08	0.02	-0.08	-0.13	-0.04	-0.12	0.21	-0.06	-0.03	0.01	-0.06	-0.11	-0.05	-0.08	0.01	-0.1	0.04	-0.05	0.1	0.03
C18.3n.6 (B-0y)	0.08	-0.02	0.01	-0.02	0.06	-0.03	0	-0.03	0.02	-0.07	-0.07	-0.01	-0.02	0.03	0.07	0.04	0.02	0.01	0.04	0.07	0.03	0.04	-0.04	0.04	-0.05	-0.01
C20.3n.6 (B-0y)	-0.07	0.02	-0.04	-0.02	-0.05	-0.14	0.02	-0.01	0	-0.15	-0.08	-0.12	0.06	-0.02	0.03	-0.02	-0.03	-0.09	0.01	-0.04	0.02	-0.03	-0.14	-0.05	0.03	0.09
C20.4n.6 (B-0y)	0.03	-0.01	0.02	0.07	0.05	0	0	-0.02	-0.1	-0.1	0	-0.01	-0.01	0.09	0.09	0.08	0.09	-0.06	0.13	0.11	0.08	0.08	-0.06	0.09	-0.06	0.02
C22.4n.6 (B-0y)	0.04	0.01	-0.06	0.02	0.13	0.06	0.07	0.02	-0.16	-0.04	0.02	0.02	0.04	0.16	0.05	-0.05	0.08	0.08	0.1	0.13	0	0.13	-0.13	-0.04	-0.14	0.07
C18.3n.3 (B-0y)	0.05	-0.03	0.02	0.08	0.09	0.05	0.04	0.04	-0.03	0.02	-0.04	0.06	-0.07	0.06	0.09	0.05	0.05	-0.01	0	0.03	-0.04	0.08	-0.05	0.07	-0.06	-0.13
C20.5n.3 (B-0y)	0.06	-0.05	-0.04	0.07	0.13	0	0.05	0.01	-0.07	-0.05	-0.05	0.02	-0.03	0.11	0.08	0.07	0.11	-0.01	0.11	0.11	0.09	0.1	-0.02	0.08	-0.06	0.04
C22.5n.3 (B-0y)	0.01	-0.07	0.04	0.03	0.02	-0.02	0.05	0.07	0.02	-0.08	-0.03	-0.05	0.01	0.02	0.18	0.07	0.02	-0.04	-0.02	0.05	0.01	0.03	-0.08	0.05	-0.02	-0.09
C22.6n.3 (B-0y)	0.04	0	0.03	0.04	0.07	-0.02	-0.01	-0.03	-0.07	-0.12	-0.03	0.01	-0.05	0.11	0.1	0.1	0.08	-0.04	0.18	0.15	0.16	0.11	-0.05	0.12	-0.03	0.15
GLA/LA (B-0y)	0.1	-0.02	-0.02	0	0.06	0	-0.04	-0.03	0.05	-0.03	-0.06	0.04	-0.1	0.05	0.08	0.05	0.04	0.02	0.06	0.09	0.04	0.07	-0.05	0.07	-0.07	-0.02
ARA/DGLA (B-0y)	0.08	-0.03	0.07	0.08	0.07	0.14	0	0.01	-0.12	0	0.08	0.1	-0.05	0.1	0.08	0.11	0.1	0.01	0.13	0.14	0.09	0.1	0.08	0.14	-0.07	-0.07
ARA/LA (B-0y)	0.08	-0.01	-0.01	0.08	0.07	0.05	-0.03	-0.01	-0.06	-0.02	0.03	0.05	-0.12	0.12	0.09	0.06	0.11	0.02	0.14	0.14	0.07	0.14	-0.08	0.1	-0.1	0.02
DHA/DPA (B-0y)	0.01	0.06	-0.03	0	0.01	0.02	-0.06	-0.07	-0.05	0.04	0.02	0.06	-0.04	0.03	-0.12	0	0.04	0.02	0.12	0.03	0.1	0.03	0.07	0.03	0.02	0.17
DHA/ARA (B-0y)	0.03	0.02	0	0	0.07	-0.01	-0.02	-0.03	-0.03	-0.03	-0.04	0.04	-0.06	0.11	0.05	0.05	0.07	0.03	0.16	0.14	0.14	0.11	-0.04	0.07	-0.01	0.2
